# Supplementary material for: Essential Oil and Hydrophilic Antibiotic Co-Encapsulation in Multiple Lipid Nanoparticles: Proof of Concept and In Vitro Activity against Pseudomonas aeruginosa
Source: Antibiotics (Basel). 2021 Oct 26;10(11):1300. doi: 10.3390/antibiotics10111300 (PMC8614727; doi:10.3390/antibiotics10111300)
Supplement: Supplementary file 1 [file antibiotics-10-01300-s001.zip]

Archive with 1 entries (1 files):
- antibiotics-1425170-supplementary.pdf
